# Supplementary material for: Long-Term Outcomes of First-Line Anti-TNF Therapy for Chronic Inflammatory Pouch Conditions: A Multi-Centre Multi-National Study
Source: Biomedicines. 2025 Aug 1;13(8):1870. doi: 10.3390/biomedicines13081870 (PMC12383617; doi:10.3390/biomedicines13081870)
Supplement: Supplementary file 1 [file biomedicines-13-01870-s001.zip]

Archive with 1 entries (1 files):
- biomedicines-3702541-supplementary.xlsx
