# Supplementary material for: Long-Term Outcomes of First-Line Anti-TNF Therapy for Chronic Inflammatory Pouch Conditions: A Multi-Centre Multi-National Study
Source: Biomedicines. 2025 Aug 1;13(8):1870. doi: 10.3390/biomedicines13081870 (PMC12383617; doi:10.3390/biomedicines13081870)
Supplement: Supplementary file 1 [file biomedicines-13-01870-s001.zip › biomedicines-3702541-supplementary.xlsx]

## Sheet: גיליון1
Study ID number	DOB	Age of patient	Age at diagnosis of IBD	Ethnicity - 1=Caucasian 2=South Asian 3=Middle Eastern	Gender	Disease at diagnosis-UC/FAP/Cancer/Other	Colectomy indication - refractory disease=1, dysplasia/carcinoma=2	Date of pouch closure and restoration of continuity	PMHX	strictures present in small bowel bowel-y/n	Where are stictures?	Ever smoked- y/n	PSC-y/n	Anti TNF prior to colectomy No=0 Yes=1	Indication for biologic- PPI/pouchitis/CD	Indication for biologic - Isolated PPI=1, PPI+pouchitis=2, pouchitis without PPI=3	Concomitant pouchitis on PDAI-y/n	Cuffitis	Fistulae	Date of starting first biologic	Date of stopping first biologic	which biologic	Monotherapy=1 or Combo=2	Anti TNF stopped - Yes=1, No=0	change of biologic- which one	reason for stopping anti TNF - antibodies=1 loss of response or none response despite good drug levels and no antibodies=2 side effects/safety=3	Last Follow up date IG	Endoscopic outcome after 1st line biologic	Histologic outcome after 1st line biologic	Outcome notes	OUTCOME-continue biologics/escalate dose/escalate intervals/ change biologic/ stop biologics/pouch failure	pouch revision date?	Pouch Failure Yes=1/No-0	pouch failure date (need of an ileostomy)
BOL 1	1950-07-22	24.2356	22	1	M	UC	2	1993-04-19		n		n	n	0	PPI + pouchitis	2	y	n	n	2008-02-03	2008-12-10	IFX	1	1		?	2024-11-01	inflammation			stop biologics	aug 2010	Yes	2010-08-01
BOL 2	1954-08-29	20.1288	36	1	M	UC	1	1990-03-19	HCV	n		n	n	0	PPI + pouchitis	2	y	n	n	2008-02-01	2008-04-01	ADA	2	1		?	2024-11-01				stop biologics		No	N/A
BOL 3	1981-09-13	-6.93151	21	1	F	UC	1	2003-06-15	GERD	y	afferent limb	n	n	0	PPI + pouchitis	2	y	n	n	2009-07-01	2012-07-15	ADA	2	1		?	2024-11-01	inflammation			stop biologics	2011-04-08	Yes	2011-04-08
BOL 4	1955-11-25	18.8877	42	1	F	UC	1	2005-11-03	COPD	n		n	n	0	PPI	1	n	n	n	2009-02-01	2010-12-15	IFX	1	1	ADA	2	2024-11-01	inflammation			stop biologics	2012-10-17	Yes	2012-10-17
BOL 5	1961-01-06	13.7671	26	1	M	UC	1	2006-01-26	acute coronary syndrome. Acute pancreatitis, spondylitis, uveitis	n		n	n	0	PPI + pouchitis	2	y	n	n	2012-01-01	2012-06-01	IFX	2	1		?	2024-11-01	inflammation			stop biologics		No	N/A
BOL 6	1956-06-04	18.3616	39	1	F	UC	1	1998-09-22		n		n	n	0	PPI + pouchitis	2	y	n	n	2013-02-01	2014-09-01	IFX	1	1		?	2024-11-01				stop biologics		No	N/A
BOL 7	1949-05-16	25.4192	30	1	M	UC	2	2007-11-27		y	afferent limb	y	n	?	PPI + pouchitis	2	y	n	n	2009-02-01	2010-11-01	ADA	1	1		?	2024-11-01				stop biologics		No	N/A
BOL 8	1962-08-07	12.1836	23	1	M	UC	1	2001-12-20		n		n	y	0	PPI + pouchitis	2	y	n	n	2005-03-01	2011-11-01	IFX	2	yes	ADA	2	2024-11-01	inflammation			pouch failure	2012-12-07	Yes	2012-12-07
BOL 9	1950-02-23	24.6438	33	1	M	UC	1	2003-06-23	lung cancer surgery	y	ileum, afferent limb	y	n	0	CD	2	y	n	n	2008-02-01	2008-12-01	IFX	2	1		?	2024-11-01	inflammation			pouch failure	2010-03-12	Yes	2010-03-12
BOL 10	1999-07-14	-24.7753	11	1	M	UC	1	2010-08-10		y	ileum, afferent limb	n	n	?	PPI	2	y	n	n	2012-10-01	2013-04-01	IFX	1	1	ADA	2	2024-11-01	inflammation			continue biologics		No	N/A
BOL 11	1977-07-13	-2.7589	20	1	M	UC	1	1998-07-15		y	afferent limb	n	n	0	PPI	1	n	n	n	2015-02-01	2015-10-01	IFX	2	1		?	2024-11-01	inflammation			stop biologics	2016-04-01		2016-04-01
BOL 12	1981-09-27	-6.96986	20	1	F	UC	1	2008-07-01		n		y	n	?	PPI + pouchitis	2	y	n	n	2014-07-01	2017-10-01	IFX	1	1	ADA	3	2024-11-01	inflammation			continue biologics		No	N/A
BOL 13	1972-11-16	1.89863	31	1	F	UC	1	2012-09-20		n		y	y	?	PPI + pouchitis	2	y	n	n	2015-01-01	2017-05-01	ADA	1	1		?	2024-11-01	inflammation			pouch failure	2016-07-04	Yes	2016-07-04
BOL 14	1964-10-23	9.96986	42	1	M	UC	1	2012-10-10		y	afferent limb	y	y	?	PPI + pouchitis	2	y	n	n	2014-12-01	?	ADA	2	1		?	2024-11-01	inflammation			continue biologics		No	N/A
BOL 15	1976-09-18	-1.94247	19	1	M	UC	1	1999-10-01		y	afferent limb, pouch	n	n	0	PPI + pouchitis	2	y	n	n	2010-05-01	2011-11-01	IFX	2	1		?	2024-11-01	inflammation			stop biologics	2012-03-02	Yes	2012-03-02
STM1	1982-10-20	42	24	1	M	UC	1	2008-10-01				n	n	0	PPI+pouchitis	2	y	n	n	2013-05-22	2014-09-16	IFX	?	1		2	2025-03-14	inflammation	inflammation		Defunctioning ileostomy 2018		Yes	2018-06-29
STM2	1986-10-12	-12.0137	16	1	F	UC	1	2005-03-01	pouchitis,	y	proximal small bowel	n	n	0	ppi+pouchitis	2	y	n	n	2013-06-12	2013-08-12	IFX	?	1		2	2025-02-10	inflammation	inflammation		IFX short course, stopped due to primary non response, defunctioning ileostomy 2015		Yes	2015-06-14
STM3	1967-06-01	7.36438	16	1	f	UC	1	2000-06-05	takayasu, adhesionolysis	y	afferent limb	n	n	0	PPI + pouchitis, or is it CDLP? crohns?	2	y	n	n	2016-07-21	2016-11-12	ADA	?	1	Vedolizumab, IFX, now Ustekinumab!	3	2025-03-14	N/A	N/A		IFX and ADA both caused reactions, switched to VDZ, primary none response, switched to UST, still on UST		No	N/A
STM4	1967-02-18	7.64658	27	1	f	UC	1	1990-01-01	rectovaginal fistula, extrasphincteric fistula - CDLP/crohn?	y	afferent limb	y	n	0	CD	1	n	n	n	2008-02-19	2012-12-10	IFX	?	1	Vedolizumab, ustekinumab, now risankizumab	3	2025-03-19	Remission	Remission		switched to ADA+MTX because of side effects, still on it, doing well		No	N/A
STM5	1961-02-23	13.6356	32	1	f	UC	1	1994-08-07	cholecstectomy	y	afferent limb and distal ileal	n	n	0	CD	2	y	n	n	2015-12-04	2016-12-04	IFX	?	1	Vedolizumab	3	2025-03-24	inflammation	inflammation		on Risankizumab, heading towards pouch failure		No	N/A
STM6	1964-12-09	9.8411	36	1	M	UC	1	1991-01-06	parkinsons disease, enterocutaneous fistula, benign prostatic hyperplasia	n		y	n	0	PPI + pouchitis	2	y	n	n	2014-02-13	2014-10-29	IFX	?	1	Vedolizumab, now Risankizumab	resolved	2025-03-24	inflammation	inflammation		pouch failure		Yes	2024-11-27
STM7	1970-07-16	54	18	1	M	UC	1	1991-12-01		y	afferent limb and distal ileal	n	n	0	PPI + pouchitis	2	y	n	n	2015-11-12	2016-12-06	IFX	2	1	Vedolizumab	2	2025-03-17	inflammation	inflammation		IFX LOR despite good drug levels, no antibodies, switched to VDZ, also non-response, pouch failure		1	2019-03-27
STM8	1969-06-03	55	28	1	F	UC	1	1998-01-01		n		n	n	0	refractory pouchitis	3	y	n	n	2017-07-25	2018-08-20	IFX	1	1	Vedolizumab	1	2024-02-22	inflammation	inflammation		IFX stopped due to LOR with antibody formation, switched to VDZ. Ongoing		No	N/A
STM9	1971-01-28	54	23	1	M	UC	1	1994-01-01		y	afferent limb	n	n	0	PPI+refractory pouchitis	2	y	n	n	2016-07-11	2017-01-31	IFX	1	1		2+3	2022-09-06	inflammation	inflammation		IFX stopped due to allergic reaction, no antibodies, also non-response, defunctioning ileostomy April 2017		1	2017-04-05
STM10	1968-03-17	57	32	1	M	UC	1	2006-01-01		n		n	n	0	refractory pouchitis	3	y	n	n	2016-08-09	2019-01-11	IFX	1	1		2	2025-03-19	inflammation	inflammation		IFX non-response despite dose increase and good levels, pouch failure		1	2019-03-27
STM11	1983-10-07	-8.99726	6	1	F	UC	1	1989-10-07	asthma, hypothyroidism	yes	afferent limb	n	n	0	PPI + pouchitis	2	y	n	n	2015-04-10	2015-06-10	ADA	2	1	ADA, VDZ, UST - all secondary LOR	2	2025-03-24	N/A	N/A		ADA, VDZ, UST - all secondary LOR, off biologics at the moment?		No	N/A
STM12	1975-02-04	-0.320548	27	1	M	UC	1	2004-09-09		y	afferent limb	n	n	0	PPI + pouchitis	2	y	n	n	2016-11-25	2025-03-13	IFX	2	0	Apparently still on IFX!	N/A	2025-03-13	Remission	Remission		Clinical and endoscopic remission on IFX+AZA combo		No	N/A
STM13	1960-10-13	14	28	1	f	uc	1	1988-11-10	anaemia	y	afferent linb and pouch	n	n	0	PPI + pouchitis	2	y	n	n	2013-09-24	2014-12-02	ADA	2	1		3	2022-09-13	inflammation	inflammation		pouch failure, defunctioning ileostomy and pouch excision 2017		Yes	2017-08-20
STM14	1957-02-11	68	53	1	f	UC	1	2011-03-01		y	afferent limb	n	n	0	PPI + pouchitis	2	y	n	n	2016-03-15	2016-10-15	IFX	1	1		?	2019-01-21	?	?		pouch failure, defunctioning ileostomy 04/11/2016, later pouch excision 2018		1	2016-11-04
STM15	1977-08-21	-2.86575	10	1	m	IC	1	1989-01-01		y	afferent limb and proximal small bowel	n	n	0	PPI + pouchitis	2	y	n	n	2014-11-03	2016-01-01	IFX	1	1	Several changes, latest was Ustekinumab as of 11/2019	3	2019-11-01	inflammation	inflammation		changed to adalimumab, then vedolizumab, latest is Ustekinumab as of 11/2019		No	N/A
STM16	1984-04-30	40	25	1	F	UC	1	2013-01-01		n		n	n	1	refractory pouchitis+cuffitis+fistulae	3	y	y	y	2016-05-10	2016-06-24	IFX	1	1	ADA	3	2024-11-11	N/A	N/A		Had IFX as salvage prior to colectomy, after pouch formation - rash after 3rd IFX dose, changed to ADA, non-response, stopped in 2017, currently off treatment despite active inflammation		0	N/A
STM17	1981-09-19	43	?	1	M	UC	1	2003-01-01		n		n	y	0	refractory pouchitis+PPI+complex fistulas+more proximal small bowel inflammation, susp CD	2	y	n	y	2020-10-01	2021-03-01	IFX	2	1	UST still ongoing	1	2025-01-09	N/A	N/A	There was imaging evidence of severely active small bowel inflammation, hence switch from IFX to UST	IFX+AZA from October 2020 to March 2021, secondary LOR with antibodies, switched to UST		0	N/A
STM18	1977-12-05	47	19	2	M	UC	1	2007-10-01		y	afferent limb	n	n	0	PPI+pouchitis	2	y	n	n	2014-05-01	2014-05-01	IFX	2	1	One dose of IFX, developed allergic rash, switched to Adalimumab, two doses in July 2014, also developed same rash and stopped, switched to VDZ in April 2016, due to very high symptom burden underwent defunctioning ileostomy May 2016	3	2025-03-18	N/A	N/A		One dose of IFX, developed allergic rash, switched to Adalimumab, two doses in July 2014, also developed same rash and stopped, switched to VDZ in April 2016, due to very high symptom burden underwent defunctioning ileostomy May 2016		1	2016-05-29
STM19	1969-04-01	55	27	1	M	UC	1	2005-01-01		n		?	n	0	refractory pouchitis	3	y	n	n	2017-07-01	2021-01-28	IFX	1	1		2	2025-02-05	inflammation	inflammation		Pouch failure		1	2021-05-17
STM20	1978-07-05	46	16	1	F	UC	1	2001-01-01		y	pouch inlet	?	n	0	PPI+pouchitis	2	y	n	n	2020-09-01	2021-08-01	IFX	1	1		1	2025-03-18	inflammation	inflammation		IFX from September 2020 to August 2021, stopped due to secondary LOR with low drug levels and positive anti-drug antibodies, switched to VDZ, ongoing		0	N/A
STM21	1991-01-09	34	18	1	M	UC	1	2013-01-01		n		?	n	0	pouchitis+cuffitis+fistulae	3	y	y	y	2024-03-13	2025-03-26	IFX	1	0		N/A	2025-03-26	inflammation	inflammation		IFX ongoing, recent evidence of ongoing inflammation		0	N/A
STM22	1981-05-05	43	35	1	M	UC	1	2018-05-11		n		?	n	1	pouchitis+fistulae	3	y	n	y	2019-05-01	2022-06-01	ADA	1	1		2	2025-03-26	inflammation	inflammation		IFX as salvage therapy prior to colectomy, two doses, ADA from 05/2019 until pouch excision 07/2022, seconday non-response despite good drug levels, no antibodies		1	2022-07-02
STM23	1972-10-16	52	15	1	F	UC	1	1994-01-01		n		?	n	0	pouchitis+fistulae	3	y	n	y	2008-06-01	2009-06-01	IFX	?	1		3	2025-03-26	N/A	N/A		IFX from 06/2008 to 06/2009, stopped due to infusion reaction, switched to VDZ, ongoing		0	N/A
STM24	1977-07-03	47	19	1	F	UC	2	2008-01-01		n		n	n	0	pouchitis+cuffitis	3	y	y	n	2023-04-01	2024-10-22	IFX	1	0		N/A	2024-10-22	inflammation	inflammation		IFX ongoing, despite evidence of ongoing inflammation		0	N/A
STM25	1981-08-29	43	21	1	M	UC	1	2005-01-01		n		n	n	0	pouchitis+fistulae	3	y	n	y	2018-05-21	2019-08-15	IFX	1	1		1	2025-03-21	inflammation	inflammation		IFX from 05/2018 until 10/2019, secondary LOR due to antibodies, switched to VDZ, started 06/2022, ongoing		0	N/A
STM26	1962-06-20	62	48	2	F	UC	2	2017-06-01		n		n	n	0	pouchitis	3	y	n	n	2022-11-21	2023-12-13	IFX	2	1		1	2025-03-26	inflammation	inflammation		IFX stopped due to secondary LOR with antibody formation, now n VDZ, recently escalated to 4 weekly		0	N/A
STM27	1987-08-18	37	10	2	M	UC	1	2009-01-01		n		n	n	0	refractory pouchitis+PPI+complex fistulas, susp CD	2	y	n	y	2023-09-27	2024-01-03	IFX	1	1	UST - failure as well, candidate for defunctioning ileostomy	1	2025-03-19	N/A	N/A	There was imaging evidence of active small bowel inflammation, hence switch from IFX to UST	Failure of IFX - persistence and even worsening of fistulae, due to low drug levels with positive anti-drug antibodies, stopped in 3/1/2024 (4 doses), switched to UST, UST failing as well, candidate for defunctioning ileostomy		1	2025-03-19
STM28	1993-11-22	31	15	1	F	UC	1	2011-01-01		n		n	n	0	refractory pouchitis+PPI+complex fistulas, susp CD	2	y	n	y	?	?	IFX	?	1	Failure of IFX and ADA, unknown exact timing or mechanism of failure, currently on UST, since August 2020, still ongoing	?	2025-01-28	N/A	N/A		Failure of IFX and ADA, unknown exact timing or mechanism of failure, currently on UST, since August 2020, still ongoing		0	N/A
STM29	1961-10-07	63	19	2	F	UC	1	1999-01-01		y	afferent limb+pouch inlet+pouch anal anastomosis	n	n	0	PPI+pouchitis	2	y	n	n	2020-08-01	2024-11-01	ADA	1	0	ADA since 08/2020, ongoing, along with periodic endoscopic dilatations	N/A	2024-11-01	Remission	inflammation		ADA since 08/2020, ongoing, along with periodic endoscopic dilatations		0	N/A
STM30	1982-04-19	42	14	1	F	UC	1	2001-01-01		y	pouch inlet	n	n	0	pouchitis+PPI+complex peri-anal fistula	2	y	n	y	2014-04-10	2024-11-01	ADA	2	1	ADA+AZA from 10/4/2014 until 1/11/2018, stopped due to patient concerns regarding safety, switched to UST	3	2024-11-01	inflammation	inflammation		ADA+AZA from 10/4/2014 until 1/11/2018, stopped due to patient concerns regarding safety, switched to UST, non-reponse, switched to VDZ, non-response, switched back to ADA		0	N/A
STM31	1989-10-15	35	14	1	M	UC	1	2006-01-01		n		n	n	0	pouchitis+PPI+complex peri-anal fistula	2	y	n	y	2023-06-26	2025-02-25	IFX	2	0	IFX+AZA since 26/06/2023, still ongoing	N/A	2025-02-25	Remission	Remission		IFX+AZA since 26/06/2023, still ongoing		0	N/A
STM32	1976-12-28	48	12	1	F	UC	1	1996-01-01		y	pouch inlet/afferent limb and proximal small bowel	n	n	0	refractory pouchitis+PPI+complex fistulas, susp CD	2	y	n	y	2020-01-01	2020-03-01	IFX	?	1	IFX from January 2020 to March 2020, stopped due to developement of Lemierre's Syndrom with positive antibodies, switched to Adalimumab in June 2024, three doses, last was July 2024, stopped because of abdominal wall abscess, currently ileostomy candidate	1+3	2024-11-06	N/A	N/A		IFX from January 2020 to March 2020, stopped due to developement of Lemierre's Syndrom with positive antibodies, switched to Adalimumab in June 2024, three doses, last was July 2024, stopped because of abdominal wall abscess, currently ileostomy candidate		1	2024-11-06
STM33	1992-06-12	32	?	1	M	UC	1	2012-01-01		n		n	n	?	refractory pouchitis+cuffitis+PPI+sacroileitis	2	y	y	n	?	?	ADA	?	1	ADA primary non response despite escalation to weekly, unsure if also given IFX?, switched to UST January 2021, then VDZ, now UPA	2	2024-12-17	N/A	N/A		ADA primary non response despite escalation to weekly, unsure if also given IFX?, switched to UST January 2021, then VDZ, now UPA		0	N/A
STM34	1971-12-23	53	?	1	F	UC	1	2017-02-01		n				0	refractory pouchitis+cuffitis+PPI	2	y	y	n	2018-11-01	2019-12-01	IFX	1	1	IFX from Nov 2018 to Dec 2019, primary non-response despite dose escalation, switched to VDZ, also failure, defunctioning ileostomy Aug 2021	2	2025-02-25	Inflammation	Inflammation		IFX from Nov 2018 to Dec 2019, primary non-response despite dose escalation, switched to VDZ, also failure, defunctioning ileostomy Aug 2021		1	2021-08-25
STM35	1977-12-21	47	14	2	F	UC	2	2014-09-01		n		n	n	0	PPI + pouchitis	2	y	n	n	2017-08-01	2025-03-21	IFX	2	0	IFX+AZA combo since August 2017, still ongoing, pouchoscopy 2022 did show some amount of inflammation	N/A	2025-03-21	Remission	Remission		IFX+AZA combo since August 2017, still ongoing, pouchoscopy 2022 did show some amount of inflammation		0
STM36	1988-05-17	36	15	1	M	UC	1	2007-01-01		n		n	n	0	refractory pouchitis+PPI+susp CD (proximal SB disease based on capsule endoscopy and imaging)+sacroilitis	2	y	n	n	?	?	ADA	?	1		1	2025-03-21	Inflammation	Inflammation		ADA failed due to antibody formation, IFX also failed, unsure why or dates, later UST, UPA and RSZ failures, defunctioning ileostomy 4/12/2024		1	2024-12-04
STM37	1976-06-20	48	?	1	M	UC	1	1993-01-01		y	afferent limb	n	n	0	PPI+pouchitis	2	y	n	n	2020-12-01	2025-02-26	ADA	1	0	no	1	2025-02-26	Remission	Inflammation		Still on ADA, pouch looks normal on last pouchoscopy		0	N/A
STM38	1966-11-18	58	40	1	M	UC	1	2009-01-01		n		n	n	0	refractory pouchitis and PPI, pelvic fistula, also more proximal SB ulcerations on capsule endoscopy, most likely Crohns	2	y	n	y	2020-08-07	2020-08-20	IFX	1	1	Two doses of IFX in 2020, stopped due to arthralgia, myalgia, dry skin, started VDZ in 20.1.2022, partial symptomatic improvement, dose escalated to every 4 weeks on 6.4.23, loss of response, stopped 07/11/2024. switched to RSZ	3	2025-03-13	N/A	N/A		Two doses of IFX in 2020, stopped due to arthralgia, myalgia, dry skin, started VDZ in 20.1.2022, partial symptomatic improvement, dose escalated to every 4 weeks on 6.4.23, loss of response, stopped 07/11/2024. switched to RSZ		0	N/A
STM39	1980-08-14	44	17	2	M	UC	1	2011-01-01		n		y	n	0	refractory pouchitis+cuffitis+PPI	2	y	y	n	2017-02-01	2019-12-01	ADA	2	1	ADA+AZA from 02/2017 to 12/2019, initially some clinical response, lost it, active endoscopic inflammation, switched to UST then VDZ then UPA	2	2025-03-11	Inflammation	Inflammation		ADA+AZA from 02/2017 to 12/2019, initially some clinical response, lost it, active endoscopic inflammation, switched to UST then VDZ then UPA then RSZ		0	N/A
STM40	1983-09-19	41	?	1	F	UC	1	2019-01-01		y	pouch inlet/PPI	y	n	0	refractory pouchitis+PPI+more proximal small bowel inflammation, susp CD	2	y	n	n	?	?	ADA	?	1	ADA and IFX and immunomodulators in Portugal, unsure about exact dates, "developed antibodies"	1	2025-03-12				ADA and IFX and immunomodulators in Portugal, unsure about exact dates, "developed antibodies"		1	2024-09-27
STM41	1983-11-16	41	13	2	F	UC	1	2002-01-01		y	pouch inlet+proximal (perhaps ileostomy closure site)	n	n	0	chronic pouchitis+PPI, possible CDLP	2	y	n	n	2017-04-01	2025-03-13	IFX	2	0	no	N/A	2025-03-13	Inflammation	Inflammation		IFX monotherapy April 2017, then secondary LOR to due antibodies, July 2018 - dose escalation of IFX (later return to 5mg/kg)+addition of AZA, last pouchoscopy January 2025 still showed active PPI, but patient still on SC IFX+AZA		0	N/A
STM42	1985-12-18	39	23	1	F	IC	1	2011-02-01		n		?	n	0	refractory pouchitis+cuffitis+PPI+pelvic fistulas	2	y	y	y	2021-11-26	2025-03-24	IFX	2	0	IFX+AZA combo, ongoing	N/A	2025-03-24	Remission	Remission		Still on IFX+AZA, doing well overall		0	N/A
STM43	1983-01-16	42	18	1	M	UC	1	1999-01-01		n		n	n	0	pouchitis+fistulae	3	y	n	y	2014-01-01	2023-08-30	IFX	2	1	UST	1	2025-02-11	inflammation	inflammation		IFX from 2014 until 30/8/2023, stopped due to seconday LOR as a result of anti-drug antibodies, switched to UST, still ongoing		0	N/A
STM44	1957-05-16	67	?	1	F	UC	1	1994-01-01		y	afferent limb	n	n	0	PPI+pouchitis	2	y	n	n	?	?	ADA	?	1	no	?	2024-10-25	N/A	N/A		Defunctioning ileostomy 01/07/2021		1	2021-07-01
STM45	1977-02-14	48	10	1	F	UC	?	2009-01-01		y	pouch inlet	?	n	0	PPI+pouchitis	2	y	n	n	?	?	IFX	1	1		2	2025-03-12	inflammation	inflammation		IFX stopped due to non-response, then Ustekinumab, then VDZ, then pouch failure, defunctioning ileostomy		1	2025-02-26
STM46	1974-12-11	50	12	3	M	IC	1	1988-01-01		y	afferent limb	n	n	0	PPI+pouchitis	2	y	n	n	?	?	ADA	?	1	later switched to IFX which also failed	2	2024-11-01	N/A	N/A		Failure of both ADA and IFX, defunctioning ileostomy 2016, pouch excision 2023, was seen by Dr. McLaughlin in Bournemouth, perhaps can contact him for further details		1	2016-04-13
STM47	1982-10-21	42	16	1	M	UC	1	2003-01-01		n		y	n	0	PPI+pouchitis+cuffitis	2	y	y	n	2019-06-01	2019-11-01	ADA	1	1	VDZ	2	2025-03-05	inflammation	inflammation		Non response to ADA and VDZ, now doing well on UST		0	N/A
STM48	1944-10-13	80	43	1	M	UC	2	2005-01-01		y	afferent limb	y	n	0	PPI+pouchitis	2	y	n	n	2018-11-08	2019-05-01	IFX	1	1	IFX, 11/2018 until 05/2019, then ADA from 06/2019 until 02/2020, both primary non-response, then VDZ from 06/2020 until 09/2022, failure, then UST from 10/2022 until 08/2024, clinical and endoscopic response, paused due to prostate cancer	2	2025-01-08	Inflammation	Inflammation		IFX, 11/2018 until 05/2019, then ADA from 06/2019 until 02/2020, both primary non-response, then VDZ from 06/2020 until 09/2022, failure, then UST from 10/2022 until 08/2024, clinical and endoscopic response, paused due to prostate cancer		0
STM49	1981-11-17	43	15	1	M	UC	1	2003-01-01		n		?	n	0	pouchitis+cuffitis+fistulae	3	y	y	y	?	?	ADA	1	1		1	2025-03-24	inflammation	inflammation		ADA stopped due to LOR as a result of immunogenicity, then IFX with LOR, on VDZ now, Still severely active disease on VDZ, seems to be heading towards pouch failure		0	N/A
STM50	1959-12-18	65	22	2	F	UC	1	2006-11-27		n		n	n	0	PPI+pouchitis+cuffitis	2	y	y	n	2020-06-17	2022-01-04	IFX	1	1	IFX from 06/2020 until 01/2022, stopped due to secondary LOR with antibody formation, afterwards failures of VDZ and UPA, ileostomy candidate	1	2025-03-05	Inflammation	Inflammation		IFX from 06/2020 until 01/2022, stopped due to secondary LOR with antibody formation, afterwards failures of VDZ and UPA, ileostomy candidate		1	2025-03-05
STM51	1987-01-19	38	12	1	F	UC	1	2001-01-01		n		n	n	0	pouchitis+fistulae	3	y	n	y	2020-10-15	2020-11-26	IFX	1	1	UST	1	2025-03-26	N/A	N/A		IFX from 10/2020 to 11/2020, only three doses, developed antibody mediated allergic reaction to IFX. switched to UST and later to VDZ		0
STM52	1965-06-06	59	38	3	M	UC	1	2011-08-19		y	pouch inlet	n	n	0	PPI+pouchitis	2	y	n	n	2018-07-01	2023-09-04	ADA	1	1	ADA from July 2018 to September 2023, secondary LOR due to antibodies	1	2025-03-24	inflammation	inflammation		ADA from July 2018 to August 2023, secondary LOR due to antibodies, switched to UPA		0	N/A
RMB1	1983-06-08	41	30	3	F	UC	1	2020-01-01		n		n	n	?	pouchitis+cuffitis	3	y	y	n	?	?	ADA	1	1	UST	2	2024-12-01	inflammation	inflammation		ADA non response, switched to UST with good response		0	N/A
RMB2	1993-06-10	31	15	3	M	UC	1	2011-09-01	SVT, NEPHROLITHIASIS	N	N	N	N	?	PPI+POUCHITIS	2	y	n	n	2013-12-01	2024-12-01	ADA	1	0	N	N	2024-12-01	N/A	N/A		Still on ADA		0	N/A
RMB3	1951-05-25	73	43	3	F	UC	1	1995-01-01	N	y	afferent limb+pouch inlet	n	N	0	PPI+pouchitis+cuffits, CDLP?	2	y	n	n	2016-06-22	2016-12-01	IFX	1	1	IFX from 22/2/16 to 12/2016, primary non response, switched to ADA+MTX, failed despite ADA dose optimization, switched to VDZ 11/2017	2	2024-12-01	inflammation	inflammation		IFX from 22/2/16 to 12/2016, primary non response, switched to ADA+MTX, failed despite ADA dose optimization, switched to VDZ 11/2017, later failure and switch, now on UST		0	N/A
RMB4	1979-10-28	44	14	3	F	UC	1	1995-01-01	Endometriosis		yes	n	n	0	stricutre and inlammation at afferent limb+severe pouchitis	2	y	n	n	2014-06-16		IFX	2	1	ADA	failure	2024-12-01	inflammation	inflammation		Pouch failure, end ileostomy+pouch excision		1	2021-10-01
RMB5	1995-04-22	29	16	3	F	UC	1	2015-06-01		n		n	n	?	pouchitis+fistulae	3	y	n	y	2017-11-01	2018-06-01	IFX	2	1		2	2024-12-01	inflammation	inflammation		IFX+AZA failure - defunctioning ileostomy 2018		1	2018-07-01
RMB6	2001-01-19	24	10	3	M	UC	1	2017-01-01		n		n	n	?	pouchitis+cuffitis	3	y	y	n	2023-09-01	2024-12-01	ADA	1	0		N/A	2024-12-01	N/A	N/A		ADA ongoing		0	N/A
STM53	1959-06-14	65	32	1	M	UC	1	2008-01-01		y	afferent limb	n	n	0	PPI - probably crohns	1	n	n	n	2018-06-01	2019-05-01	ADA	1	1	ADA from 06/2018 to 06/2019, LOR, UST from 06/2019 to 08/2023, VDZ from 08/2023 to 12/2023, primary non-response, UPA from 01/2024, no response, defunctioning ileostomy 05/2024	2	2025-03-05	N/A	N/A		ADA from 06/2018 to 06/2019, LOR, UST from 06/2019 to 08/2023, VDZ from 08/2023 to 12/2023, primary non-response, UPA from 01/2024, no response, defunctioning ileostomy 05/2024		1	2024-05-20
STM54	1986-01-24	23	39	1	M	UC	1	2010-01-01		y	afferent limb	n	n	1	PP+pouchitis, possibly Crohns	2	y	n	n	2015-01-01	2019-05-01	ADA	1	1	IFX prior to pouch, ADA from 2015 to 2019, secondary LOR, UST 02/2021 to 02/2024, failure, now RSZ	2	2025-03-06	Inflammation	Inflammation		IFX prior to pouch, ADA from 2015 to 2019, secondary LOR, UST 02/2021 to 02/2024, failure, now RSZ		0	N/A
STM55	1987-08-15	37	14	2	M	UC	1	2008-12-31		y	afferent limb	n	n	0	PPI+pouchitis+complex peri-anal fistula	2	y	n	y	2020-02-01	2025-03-17	ADA	1	0	ADA ongoing	N/A	2025-03-17	N/A	N/A	Still active PPI on MRI, waiting for pouchoscopy	Still on ADA, does not seem to be doing too well though, there is a PPI stricture, pouchoscopy and dilatation soon
STM56	1952-02-04	73	23	1	M	UC	1	2005-01-01		y	pouch inlet	n	n	0	PPI, possibly CDLP	1	n	n	n	2018-11-01	2024-07-01	ADA	1	1		2	2025-02-24	inflammation	inflammation		ADA from November 2018 to July 2024, stopped due to pouch failure, defunctioning ileostomy August 2024		1	2024-08-01
STM57	1976-08-28	48	20	1	F	UC	1	2002-01-01		y	afferent limb+pouch inlet+pouch anal anastomosis	n	n	0	PPI+pouchitis, possibly Crohns	2	y	n	n	2019-05-01	2020-03-01	IFX	1	1	IFX from 05/2019 to 03/2020, seemed to respond clinically, stopped due to osteomyelitis. switched to VDZ	3	2025-03-15	inflammation	inflammation		IFX from 05/2019 to 03/2020, seemed to respond clinically, stopped due to osteomyelitis, switched to VDZ		0	N/A
STM58	1981-04-09	43	21	3	F	UC	1	2005-01-01		n				0	pouchitis+fistulae	3	y	n	y	2017-01-01	2017-04-01	ADA	1	1		2	2025-03-19	inflammation	inflammation		ADA in 2017, for 3 months, primary non-response, then IFX from 15/2/2021 until October 2023, pouchoscopy Aug 2022 did not show pouchitis, stopped due to recurrent pneumonias, switched to VDZ		0	N/A
STM59	1958-08-16	66	41	1	M	UC	1	2004-01-01		y	pouch inlet+afferent limb+more proximal SB	?	n	0	PPI and more proximal SB strictures - probably Crohns	1	n	n	n	2018-06-27	2018-11-22	IFX	1	1		1	2025-03-19	N/A	N/A		IFX from 27/6/2018, stopped January 2019 due to antibodies, swtiched to ADA, ADA from February 2019 until July 2022, stopped due to secondary LOR despite increasing dose to once weekly, switched to UST, pouch failure, ileostomy candidate		1	2025-03-06
STM60	1988-05-17	36	18	1	F	UC	1	2017-01-01		n		?	n	0	pouchitis	3	y	n	n	?	?	ADA	1	1		2	2025-03-25	inflammation	inflammation		ADA - primary non-response, then VDZ with primary non-response, then IFX with initial response but secondary LOR due to immunogenicity, then UST from December 2022 to late 2023 or early 2024, with some clinical improvement but no endoscopic or histologic imrpovement		0	N/A
STM61	1949-01-15	76	?	1	M	UC	1	2010-01-01		n		?	n	0	PPI + pouchitis	2	y	n	n	2023-02-01	2024-02-01	ADA	1	1	primary non response to ADA, changed to VDZ	2	2025-03-10	Inflammation	Inflammation		changed to vedolizumab, primary non-response, now on UST		0	N/A
STM62	1962-10-10	12.0082	33	2	f	uc	1	2000-05-21	craniotomy, hysterectomy	y	afferent limb	n	n	0	ppi+pouchitis	2	y	n	n	2017-08-11	2020-11-26	IFX	1	1	Ustekinumab and the Vedolizumab	2	2025-03-13	Inflammation	Inflammation		IFX stopped due to secondary LOR, then ustekinumab, now treated with Vedolizumab		0	N/A
RBH 1	1953-11-13	20.9205	28	1	M	UC	1	2002	lap cholecystectomy	YES	afferent limb	no	no	0	pouchitis and ppi	2	y	n	n	2012-02-01	2024-11-01	Adalimumab	2	0	n/a	N/A	2024-11-01	Remission	Remission		remains on Adalimumab . Last Pouchoscopy June 2024. Healthy with no ulcers. No active inflammation on histology.	no	0	N/A
RBH 2	1954-10-29	19.9616	30	1	M	UC	1	1990	CKD 3, elevated serum light chain	yes	afferent limb	yes	no	0	stricturing small bowel, pouchitis, PPI	2	y	n	n	2015-02-01	2015-09-01	Infliximab	2	1	Adalimumab	1	2023-07-08	N/A	N/A		Failed both IFX and ADA, switched to VDZ. Last pouch assessment in May 2023. Active disease on 4 weekly IV Vedo seen then and switched to Ustekinumab. last IBD review in June 2023. Given IV Ustekinumab loading on 22/6/23. He sadly died on 8/7/23. He had an independent review of his case from an IBD Consultant not involved in his care - 'The decision making is logical and clear. He was complex. Th…	no	0	N/A
RBH 3	1951-01-25	23.7233	48	1	M	UC	1	12.8.1999	Gastritis, cholecystectomy, renal stones	yes	afferent limb	no	no	0	pouchitis	2	y	n	n	2016-02-25	2016-06-01	Infliximab	1	1	Adalimumab	1	2024-11-01	N/A	N/A		switched to adalimumab-stopped due to antibodies present and worsoning symptoms with increase stool frequency, lethargy and feeling unwell was on adalimumab until 17.1.17 where he developed antibodies to these but was symptomatically better. Vedolizumab started in 2017 after failing Adalimumab. Pouchoscopy May 2024 , increased to 4 weekly Vedolizumab. Pouchoscopy September 2024 - no active diseas…	no	0	N/A
RBH 5	1984-05-20	-9.61644	21	1	M	UC	1	2006-06-01	nil	n		no	no	0	pouchitis	3	y	n	n	2015-11-01	2015-09-01	Infliximab	2	1	n/a	?	2024-11-01	Remission	Remission		Pouchoscopy at 1 year - no evidence of Crohn's disease, no inflammation in pouch or 15cm of Pre pouch ileum. Therefore stop Infliximab September 2016. And Azathioprine stopped 2019 after subsequent pouchoscopy. Remains off therapy and histology normal 2024.	no	0	N/A
Chelsea 1	1998-03-12	27	20	1	f	uc	1	2021-12-10	nil	n		no	n	1	pouchitis	3	y	n	y	2023-01-01	2025-05-01	ifx	1	0	n.a		2025-05-01	inflammation	inflammation		yes	no	0	N/A
Chelsea 2	1961-06-13	63	4	1	f	uc	1	1995-01-01	no	yes	anastomosis and inlet	n	n	0	pouchitis and ppi	2	y	n	n	2022-01-01	2022-04-01	ifx	1	1	Ustekinumab and the Vedolizumab	2	2025-05-01	inflammation	inflammation		yes	Yes march 2025	1	2025-03-01
Chelsea 3	1975-12-16	49	40	2	m	uc	1	2022-12-19	no	no	no	no	no	1	pouchitis	3	y	y	n	2024-01-01	2025-05-01	ifx	1	0	n.a		2025-05-01	inflammation	inflammation		continue biologics	no	0	N/A
Chelsea 4	1992-04-01	33	27	1	m	uc	1	2022-04-04	coeliac	yes	anastomosis	no	no	1	pouchitis	3	y	y	n	2023-08-01	2025-05-01	ifx	1	0	na		2025-05-01	inflammation	inflammation		continue biologics		0	N/A
Chelsea 5	1970-05-21	54	25	2	m	uc	1	1999-01-01	no	yes	inlet	no	no	0	ppi	1	no	n	n	2023-03-01	2025-05-01	ifx	1	0	n.a		2025-05-01	inflammation	inflammation		continue biologics	no	0	N/A
Chelsea 6	1963-05-30	61	18	1	f	uc	1	1988-01-01	no	yes	anastomosis and inlet	no	no	0	ppi and pouchitis	2	y	n	n	2021-01-01	2022-01-01	ifx	1	1	not changed	2	2025-05-01	inflammation	inflammation		stopped	yes march 2022	1	2022-03-01
chelsea 7	1956-04-24	69	38	1	m	uc	2	2014-01-01	coeliac, hypothyroid	no		no	no	0	pouchitis	3	y	n	n	2024-01-01	2025-05-01	ada	1	0	no		2025-05-01	inflammation	inflammation		continue biologics	no	0	N/A
Chelsea 8	1986-04-10	38	33	1	f	uc	1	2018-05-01	no	no		no	no	1	pouchitis	3	y	n	n	2022-01-01	2025-05-01	ifx	1	0	n		2025-05-01	inflammation	inflammation		continue biologics	no	0	N/A
Chelsea 9	1994-11-18	30	22	1	f	uc	1	2016-11-20	no	no		no	no	1	ppi and pouchitis	2	y	n	n	2023-03-01	2025-05-01	ada	1	0	n		2025-05-01	inflammation	inflammation		continue biologics	no	0	N/A
Chelsea 10	1999-05-01	25	18	1	f	uc	1	2021-12-12	no	no		no	no	1	pouchitis	3	y	n	n	2022-09-01	2025-05-01	ada	1	0	n		2025-05-01	inflammation	inflammation		continue biologics	no	0	N/A
Chelsea 11	1974-10-10	50	20	1	m	uc	1	2000-07-07	no	yes	anastomosis	no	no	0	ppi and pouchitis	2	y	n	n	2022-02-01	2025-05-01	ifx	1	0	n		2025-05-01	inflammation	inflammation		continue biologics	no	0	N/A
